# Supplementary material for: Retrospective Cohort Study of 4783 Morse Taper Hybrid Dental Implants: Survival Rate Analysis
Source: Bioengineering (Basel). 2025 Nov 28;12(12):1305. doi: 10.3390/bioengineering12121305 (PMC12729377; doi:10.3390/bioengineering12121305)
Supplement: Supplementary file 1 [file bioengineering-12-01305-s001.zip]

Archive with 1 entries (1 files):
- bioengineering-3881202-supplementary.pdf
